# Supplementary material for: Lipid profiles of female and male Drosophila
Source: BMC Res Notes. 2011 Jun 15;4:198. doi: 10.1186/1756-0500-4-198 (PMC3146437; doi:10.1186/1756-0500-4-198)
Supplement: Additional File 1 — Lipid profiling data set. [file 1756-0500-4-198-S1.XLS]

## Sheet: moles per gram tissue
Supplemental Table 1. Complete data of lipid profiling
Unit = nanoMoles fatty acid/gram tissue
*= dimethoxy acetal, **= -trans
Lipid class	Chain length:saturation state	F_GL+_1	F_ GL+_2	F_ GL+_Average	F_ GL-_1	F_ GL-_2	F_ GL-_Average	M_GL+_1	M_GL+_2	M_GL+_Average	M_GL-_1	M_GL-_2	M_GL-_Average
Cardiolipin	14:0	198.686	276.218	237.452	125.567	198.124	161.845	165.884	140.546	153.215	157.328	129.282	143.305
Cardiolipin	14:1n5	8.8317	18.0707	13.4512	12.3286	11.569	11.9488	5.04068	8.03662	6.53865	9.13184	6.72998	7.93091
Cardiolipin	15:0	32.6954	43.4628	38.0791	13.3615	30.2045	21.783	19.5882	30.4985	25.0434	18.8253	30.9185	24.8719
Cardiolipin	* dm16:0	0	1.82568	0.912838	0	1.94959	0.974793	0	2.7706	1.3853	0	2.04382	1.02191
Cardiolipin	16:0	1205.09	1087.57	1146.33	635.384	934.823	785.104	1102.92	704.988	903.956	1010.51	661.767	836.136
Cardiolipin	** t16:1n7	87.3715	0	43.6858	20.9486	0	10.4743	27.7069	0	13.8535	25.495	0	12.7475
Cardiolipin	16:1n7	2985.01	2860.78	2922.9	2611.9	2644.32	2628.11	2988.77	1718.01	2353.39	2646.07	1858.31	2252.19
Cardiolipin	dm18:0	5.00051	15.3587	10.1796	2.92366	15.1213	9.02248	5.78683	11.955	8.8709	4.91294	10.6915	7.80223
Cardiolipin	dm18:1n9	0	0	0	0	0	0	0	0	0	0	0	0
Cardiolipin	dm18:1n7	0	0	0	0	0.0794262	0.0397131	0	3.38014	1.69007	0	0.337224	0.168612
Cardiolipin	18:0	267.86	294.354	281.107	79.7993	237.502	158.651	142.731	186.145	164.438	178.802	179.478	179.14
Cardiolipin	t18:1n9	0	0	0	0	0	0	0	0	0	0	0	0
Cardiolipin	18:1n9	868.729	1858.8	1363.76	708.107	1593.01	1150.56	939.833	1023.31	981.571	718.687	986.171	852.429
Cardiolipin	18:1n7	35.415	38.5097	36.9623	32.3548	44.1235	38.2391	43.8931	31.2495	37.5713	36.907	30.4198	33.6634
Cardiolipin	t18:2n6	0	1.37597	0.687987	0	1.18012	0.590061	0	0.988937	0.494468	0	0.715786	0.357893
Cardiolipin	18:2n6	1719.5	2233.64	1976.57	1538.99	2306.41	1922.7	1895.02	1364.05	1629.54	1799.07	1431.68	1615.37
Cardiolipin	18:3n6	5.10065	0	2.55033	0	0	0	0	0	0	0	0	0
Cardiolipin	18:3n3	111.849	147.067	129.458	109.189	151.401	130.295	126.946	95.9092	111.428	137.246	94.9964	116.121
Cardiolipin	18:4n3	0	0.603476	0.301738	0	1.02546	0.512731	0	0.452132	0.226066	0	0	0
Cardiolipin	20:0	10.1803	19.0005	14.5904	5.84855	19.4607	12.6546	5.06199	8.65614	6.85907	8.34373	8.02108	8.18241
Cardiolipin	20:1n15	0	0	0	0	0	0	0	0	0	0	0	0
Cardiolipin	20:1n12	0	0	0	0	0	0	0	0	0	0	0	0
Cardiolipin	20:1n9	11.7543	11.6264	11.6904	2.22788	1.86628	2.04708	4.52131	4.38113	4.45122	5.57567	4.25175	4.91371
Cardiolipin	20:3n9	8.87824	3.94486	6.41155	6.46362	2.78798	4.6258	0	3.6699	1.83495	0	2.53303	1.26652
Cardiolipin	20:2n6	4.23114	0.944461	2.5878	0	7.55783	3.77891	0	2.5052	1.2526	4.54302	1.18605	2.86453
Cardiolipin	20:3n6	5.22666	9.44078	7.33372	0	5.77731	2.88866	6.88736	5.27325	6.08031	3.88585	4.23187	4.05886
Cardiolipin	20:4n6	16.4997	32.3976	24.4487	4.44403	34.0399	19.2419	15.1754	14.3953	14.7854	4.86998	15.1466	10.0083
Cardiolipin	20:3n3	0	0	0	0	0	0	0	0	0	0	0	0
Cardiolipin	20:4n3	14.0912	4.43891	9.26505	3.49638	3.32772	3.41205	6.11721	2.38435	4.25078	8.49273	2.64093	5.56683
Cardiolipin	20:5n3	7.10211	2.02353	4.56282	4.0545	1.64762	2.85106	9.18926	1.10409	5.14667	0	0.895543	0.447771
Cardiolipin	22:0	9.13305	8.96351	9.04828	3.10417	7.08453	5.09435	1.27878	5.58804	3.43341	4.46335	4.73908	4.60121
Cardiolipin	22:1n9	3.73783	70.0283	36.8831	4.58234	42.4878	23.5351	1.91197	29.3457	15.6288	6.01154	55.3206	30.6661
Cardiolipin	22:2n6	0	1.40167	0.700835	0	1.11162	0.555811	0	0.57821	0.289105	0	1.01875	0.509377
Cardiolipin	22:4n6	10.0171	7.07306	8.54508	0	5.90191	2.95096	0	3.19644	1.59822	0	4.52775	2.26388
Cardiolipin	22:5n6	0	0	0	0	0	0	0	0	0	0	0	0
Cardiolipin	22:5n3	4.03324	5.9465	4.98987	0	4.24321	2.1216	4.29399	4.93021	4.6121	0	3.54014	1.77007
Cardiolipin	22:6n3	5.12986	20.519	12.8244	0	18.6443	9.32217	8.98651	9.95967	9.47309	0	7.12161	3.5608
Cardiolipin	24:0	0	6.68421	3.3421	5.76923	6.31219	6.04071	3.89081	5.84996	4.87039	5.2876	4.68753	4.98756
Cardiolipin	24:1n9	0	0	0	1.94133	0	0.970665	3.07011	0	1.53506	0	0	0
Cardiolipin	24:6n3	0	0	0	0	0	0	0	0	0	0	0	0
Cholesterol ester	14:0	152.045	187.335	169.69	103.892	196.993	150.442	664.271	192.217	428.244	197.56	195.15	196.355
Cholesterol ester	14:1n5	11.2202	31.8327	21.5264	8.65752	35.6123	22.1349	51.7133	0	25.8567	14.4008	0	7.20038
Cholesterol ester	15:0	65.1762	194.995	130.086	58.6764	198.935	128.805	66.6717	203.64	135.156	46.5907	368.449	207.52
Cholesterol ester	dm16:0	144.738	593.096	368.917	132.236	721.548	426.892	128.03	998.624	563.327	123.63	1261.75	692.691
Cholesterol ester	16:0	256.751	488.318	372.534	183.231	380.499	281.865	426.169	6449.38	3437.78	192.448	8711.03	4451.74
Cholesterol ester	t16:1n7	79.4457	5.62401	42.5349	50.1432	7.40756	28.7754	53.6074	27.0235	40.3154	32.3305	21.4073	26.8689
Cholesterol ester	16:1n7	309.269	403.744	356.507	271.285	511.677	391.481	552.426	188.174	370.3	217.663	190.018	203.84
Cholesterol ester	dm18:0	8.59131	0	4.29566	12.0023	0	6.00113	34.0486	6.23153	20.1401	24.5982	5.10883	14.8535
Cholesterol ester	dm18:1n9	7.05887	0	3.52944	10.1521	0	5.07604	53.2222	0	26.6111	54.2836	0	27.1418
Cholesterol ester	dm18:1n7	0	0	0	0	0	0	0	0	0	15.3099	0	7.65494
Cholesterol ester	18:0	76.4866	285.159	180.823	55.4395	217.249	136.344	61.1809	147.95	104.566	43.3912	83.004	63.1976
Cholesterol ester	t18:1n9	0	0	0	0	0	0	0	0	0	0	0	0
Cholesterol ester	18:1n9	594.957	817.902	706.429	613.805	1424.83	1019.32	749.166	282.77	515.968	428.398	305.459	366.929
Cholesterol ester	18:1n7	39.2432	18.358	28.8006	39.2229	30.6343	34.9286	58.0823	11.0487	34.5655	47.133	15.3928	31.2629
Cholesterol ester	t18:2n6	0	0	0	0	0	0	0	2.27351	1.13676	166.362	4.8416	85.602
Cholesterol ester	18:2n6	253.196	1306.23	779.71	98.3662	1674.74	886.553	179.688	788.771	484.229	101.417	973.11	537.264
Cholesterol ester	18:3n6	14.368	287.379	150.874	12.933	331.151	172.042	9.8082	0	4.9041	9.38749	112.012	60.7
Cholesterol ester	18:3n3	8.05004	2147.37	1077.71	10.4632	3471.98	1741.22	19.3578	157.925	88.6415	15.2516	317.73	166.491
Cholesterol ester	18:4n3	0	52.1435	26.0717	0	53.5119	26.756	13.0398	39.7298	26.3848	3.8923	35.1893	19.5408
Cholesterol ester	20:0	7.31094	110.244	58.7775	0	184.458	92.2289	6.15981	9.79987	7.97984	4.69425	14.4926	9.59342
Cholesterol ester	20:1n15	0	0	0	0	0	0	0	0	0	0	0	0
Cholesterol ester	20:1n12	0	0	0	0	0	0	0	19.571	9.78551	0	0	0
Cholesterol ester	20:1n9	25.1893	14.9734	20.0813	18.9367	14.7174	16.8271	25.0618	4.80755	14.9347	19.3028	11.157	15.2299
Cholesterol ester	20:3n9	0	0	0	17.2956	0	8.64778	7.69212	0	3.84606	5.6617	0	2.83085
Cholesterol ester	20:2n6	63.1081	0	31.5541	60.9676	0	30.4838	11.5689	0	5.78446	8.3145	0	4.15725
Cholesterol ester	20:3n6	0	86.1059	43.0529	0	70.8803	35.4401	0	9.4145	4.70725	0	47.4033	23.7016
Cholesterol ester	20:4n6	72.8709	16.427	44.649	52.8962	11.7057	32.301	15.2167	30.2181	22.7174	20.1279	37.7768	28.9524
Cholesterol ester	20:3n3	3.22392	0	1.61196	4.92766	0	2.46383	0.892602	0	0.446301	1.75655	0	0.878274
Cholesterol ester	20:4n3	238.889	5.36842	122.129	187.941	4.61024	96.2755	221.567	0	110.783	160.304	0	80.1522
Cholesterol ester	20:5n3	46.5464	0	23.2732	68.3517	0	34.1759	14.2847	0	7.14233	20.1248	0	10.0624
Cholesterol ester	22:0	6.24811	0	3.12405	14.9731	0	7.48655	8.43429	0	4.21714	4.13914	0	2.06957
Cholesterol ester	22:1n9	6.37649	0	3.18825	14.9925	0	7.49625	7.24752	0	3.62376	4.17681	0	2.0884
Cholesterol ester	22:2n6	0	0	0	0	40.6482	20.3241	29.8267	48.3781	39.1024	21.6364	0	10.8182
Cholesterol ester	22:4n6	34.0914	2.07326	18.0823	48.8421	1.74913	25.2956	54.5014	0	27.2507	41.4044	0	20.7022
Cholesterol ester	22:5n6	0	0	0	0	0	0	0	0	0	0	0	0
Cholesterol ester	22:5n3	61.4938	0	30.7469	68.7055	0	34.3528	15.8408	0	7.92038	36.4407	0	18.2204
Cholesterol ester	22:6n3	0	0	0	0	7.23839	3.6192	0	0	0	0	0	0
Cholesterol ester	24:0	0	0	0	0	0	0	0	0	0	0	0	0
Cholesterol ester	24:1n9	0	0	0	0	0	0	0	0	0	0	0	0
Cholesterol ester	24:6n3	0	0	0	0	0	0	0	0	0	0	0	0
Diacylglycerol	14:0	356.781	243.121	299.951	201.88	298.177	250.029	392.042	214.305	303.174	250.567	172.037	211.302
Diacylglycerol	14:1n5	31.0256	40.0886	35.5571	18.6963	53.725	36.2106	35.2311	17.4387	26.3349	22.8668	35.2561	29.0614
Diacylglycerol	15:0	14.0983	7.25899	10.6787	10.8514	8.01717	9.43428	9.15065	3.71032	6.43049	5.53045	5.25331	5.39188
Diacylglycerol	dm16:0	0	0	0	0	0	0	1.99003	0	0.995015	4.84321	0	2.4216
Diacylglycerol	16:0	231.597	284.492	258.045	156.727	226.269	191.498	227.533	116.426	171.979	158.089	128.904	143.497
Diacylglycerol	t16:1n7	39.538	4.1654	21.8517	22.8498	0.124135	11.4869	25.5355	7.05212	16.2938	9.18915	0	4.59458
Diacylglycerol	16:1n7	288.686	266.468	277.577	182.789	292.973	237.881	335.424	152.056	243.74	213.357	168.938	191.147
Diacylglycerol	dm18:0	0	0	0	0	0	0	0	0	0	0	0	0
Diacylglycerol	dm18:1n9	0	0.320656	0.160328	0	0	0	0	0	0	0	0	0
Diacylglycerol	dm18:1n7	0	0	0	0	0	0	0	0	0	0	0.22792	0.11396
Diacylglycerol	18:0	66.7182	161.096	113.907	56.801	98.0139	77.4074	48.9692	46.376	47.6726	43.9049	54.6749	49.2899
Diacylglycerol	t18:1n9	0	0	0	0	0	0	0	0	0	0	0	0
Diacylglycerol	18:1n9	233.074	195.855	214.464	132.454	174.569	153.512	161.818	56.5371	109.177	99.5104	60.7205	80.1155
Diacylglycerol	18:1n7	12.3004	0	6.15019	10.6573	0	5.32866	9.55434	0	4.77717	7.60756	0	3.80378
Diacylglycerol	t18:2n6	0	0	0	0	0	0	0	0	0	0	0	0
Diacylglycerol	18:2n6	49.3758	49.5399	49.4579	40.3213	51.0152	45.6682	54.6871	19.508	37.0975	41.2915	20.2288	30.7601
Diacylglycerol	18:3n6	4.18805	1.11261	2.65033	3.19391	0	1.59696	4.64329	2.15049	3.39689	2.06023	0	1.03011
Diacylglycerol	18:3n3	13.5028	0	6.75141	5.3345	3.85165	4.59307	6.03689	0	3.01844	3.91468	0	1.95734
Diacylglycerol	18:4n3	0	0	0	0	0	0	0	0	0	0	0	0
Diacylglycerol	20:0	4.79081	0	2.39541	0	6.08346	3.04173	3.54609	0	1.77305	0	0	0
Diacylglycerol	20:1n15	0	0	0	0	0	0	0	0	0	0	0	0
Diacylglycerol	20:1n12	0	0	0	0	0	0	0	0	0	0	0	0
Diacylglycerol	20:1n9	3.38959	0	1.6948	0	0	0	1.0706	0	0.535299	0	0	0
Diacylglycerol	20:3n9	0	0	0	0	0	0	1.40451	0	0.702256	0	0	0
Diacylglycerol	20:2n6	1.97087	0	0.985436	0	0	0	1.29666	0	0.648331	0	0	0
Diacylglycerol	20:3n6	3.906	0	1.953	1.26018	0	0.630088	1.24944	0	0.624722	2.40748	0	1.20374
Diacylglycerol	20:4n6	5.67657	3.66934	4.67296	1.4363	6.10366	3.76998	1.63873	2.74232	2.19052	0	3.92493	1.96247
Diacylglycerol	20:3n3	0	0	0	0	0	0	11.4798	0	5.7399	2.89394	0	1.44697
Diacylglycerol	20:4n3	0	0.240389	0.120194	0	0	0	0	0	0	0	0	0
Diacylglycerol	20:5n3	0	0.12673	0.0633649	0	0	0	1.01409	0	0.507045	17.9947	0	8.99735
Diacylglycerol	22:0	3.90112	0.787532	2.34432	1.6151	0	0.80755	1.82041	0	0.910205	2.82885	0	1.41442
Diacylglycerol	22:1n9	1.99685	0.10858	1.05271	2.45814	0	1.22907	0.776353	0	0.388177	3.67108	0	1.83554
Diacylglycerol	22:2n6	4.30261	0	2.1513	1.83157	0	0.915783	1.06227	0	0.531136	2.07798	0	1.03899
Diacylglycerol	22:4n6	0	0	0	0	0	0	0	0.333486	0.166743	0	0	0
Diacylglycerol	22:5n6	0	0	0	0	0	0	0	0	0	0	0	0
Diacylglycerol	22:5n3	0	0	0	0	0	0	0	0	0	0	0	0
Diacylglycerol	22:6n3	0	7.22143	3.61071	0	10.8344	5.4172	0	5.30929	2.65464	0	5.23834	2.61917
Diacylglycerol	24:0	0	0	0	0	0.284699	0.142349	0	0	0	0	0	0
Diacylglycerol	24:1n9	0	0	0	0	1.55896	0.77948	0	0	0	0	0	0
Diacylglycerol	24:6n3	0	0	0	0	0	0	0	0	0	0	0	0
Free fatty acid	14:0	226.596	609.664	418.13	194.34	563.616	378.978	226.903	481.6	354.252	199.659	492.592	346.125
Free fatty acid	14:1n5	16.2969	45.1427	30.7198	16.4457	47.5842	32.015	15.124	48.7105	31.9173	13.341	45.0474	29.1942
Free fatty acid	15:0	15.711	13.0198	14.3654	12.8979	21.0891	16.9935	12.0364	12.3621	12.1992	9.91964	12.0474	10.9835
Free fatty acid	dm16:0	0	1.68726	0.843631	0	1.62828	0.814142	0	3.67309	1.83654	0	2.8722	1.4361
Free fatty acid	16:0	409.962	627.908	518.935	414.451	585.301	499.876	350.429	402.265	376.347	336.584	378.753	357.668
Free fatty acid	t16:1n7	31.4988	14.7733	23.136	23.7389	2.91243	13.3257	17.1692	2.36493	9.76707	16.6662	2.25614	9.46118
Free fatty acid	16:1n7	432.644	1100.01	766.325	517.781	1066.49	792.138	390.619	747.432	569.025	367.906	704.826	536.366
Free fatty acid	dm18:0	0	5.99297	2.99649	0	6.11317	3.05659	0	1.16561	0.582803	0	8.21559	4.1078
Free fatty acid	dm18:1n9	0	0	0	0	0	0	0	0	0	0	5.32381	2.6619
Free fatty acid	dm18:1n7	0	0	0	0	0	0	0	0	0	0	1.06819	0.534093
Free fatty acid	18:0	147.335	237.72	192.528	127.21	141.313	134.261	78.9111	75.2005	77.0558	77.4943	85.3295	81.4119
Free fatty acid	t18:1n9	0	0	0	0	0	0	0	0	0	0	0	0
Free fatty acid	18:1n9	353.424	823.238	588.331	383.297	882.812	633.054	261.518	472.755	367.137	251.961	420.399	336.18
Free fatty acid	18:1n7	20.459	29.7638	25.1114	27.3155	35.4309	31.3732	24.1134	41.8974	33.0054	21.4826	36.2958	28.8892
Free fatty acid	t18:2n6	0	0	0	0	0	0	0	0	0	0	0	0
Free fatty acid	18:2n6	131.638	279.184	205.411	160.718	461.958	311.338	131.449	290.727	211.088	138.003	242.868	190.435
Free fatty acid	18:3n6	5.97915	0	2.98957	2.60823	0	1.30412	0	0	0	0	0	0
Free fatty acid	18:3n3	12.5668	25.6075	19.0872	12.2445	35.6987	23.9716	11.7027	23.5683	17.6355	12.3838	20.4502	16.417
Free fatty acid	18:4n3	0	2.71772	1.35886	17.1134	2.89839	10.0059	0	1.11319	0.556593	2.9697	3.61356	3.29163
Free fatty acid	20:0	10.6435	17.0257	13.8346	9.80585	16.4804	13.1431	8.1101	7.91546	8.01278	5.82777	6.52408	6.17592
Free fatty acid	20:1n15	0	0	0	0	0	0	0	0	0	0	0	0
Free fatty acid	20:1n12	0	0	0	0	0	0	0	0	0	0	0	0
Free fatty acid	20:1n9	4.35059	1.26779	2.80919	3.00937	4.32202	3.66569	1.84176	3.04574	2.44375	1.83461	3.75855	2.79658
Free fatty acid	20:3n9	8.1118	0	4.0559	8.83244	1.02937	4.9309	8.44397	0	4.22199	5.28735	0.69435	2.99085
Free fatty acid	20:2n6	19.0727	0	9.53634	14.2986	0	7.14931	12.7543	0	6.37715	11.4431	0	5.72154
Free fatty acid	20:3n6	4.20685	0	2.10342	2.44368	0	1.22184	1.54117	0	0.770583	1.03271	0	0.516355
Free fatty acid	20:4n6	6.05467	5.55541	5.80504	0	5.01588	2.50794	1.67709	5.80577	3.74143	0.562821	4.46435	2.51359
Free fatty acid	20:3n3	0	0	0	0	0	0	0	0	0	0	0	0
Free fatty acid	20:4n3	21.4941	0	10.7471	0	1.21957	0.609783	0	0	0	0	0	0
Free fatty acid	20:5n3	0	0	0	0	0	0	0	0	0	0	0	0
Free fatty acid	22:0	23.0329	20.6081	21.8205	20.5456	20.3884	20.467	20.5438	13.2214	16.8826	22.0173	10.4921	16.2547
Free fatty acid	22:1n9	2.77375	0	1.38688	0	1.81162	0.905812	0	1.6471	0.82355	1.3556	1.71157	1.53359
Free fatty acid	22:2n6	13.6519	0	6.82593	9.87097	0	4.93548	7.66433	0	3.83217	5.74265	0	2.87132
Free fatty acid	22:4n6	0	0	0	6.05346	0	3.02673	0	0.811331	0.405665	3.04072	1.01576	2.02824
Free fatty acid	22:5n6	0	0	0	0	0	0	0	0	0	0	0	0
Free fatty acid	22:5n3	0	0.582486	0.291243	4.16832	1.41982	2.79407	1.85158	0	0.925788	2.46293	1.33529	1.89911
Free fatty acid	22:6n3	0	13.075	6.53751	3.01939	18.76	10.8897	0.822199	10.0927	5.45746	1.59763	6.22505	3.91134
Free fatty acid	24:0	26.0766	3.64551	14.861	18.4986	2.97341	10.736	16.7553	1.7806	9.26794	15.3777	2.91942	9.14855
Free fatty acid	24:1n9	0	0	0	0	0	0	1.27706	1.59964	1.43835	1.95881	1.84973	1.90427
Free fatty acid	24:6n3	0	0	0	0	0	0	0	0	0	0	0	0
Lysophosphatidylcholine	14:0	18.6498	9.29971	13.9747	8.76926	8.58075	8.67501	17.7241	12.1874	14.9558	14.462	13.7457	14.1039
Lysophosphatidylcholine	14:1n5	2.417	0.547413	1.48221	1.48676	0.726724	1.10674	5.57004	1.69667	3.63336	0.468781	0.830189	0.649485
Lysophosphatidylcholine	15:0	6.38882	1.56899	3.97891	3.92029	1.96645	2.94337	27.727	3.04549	15.3862	6.90971	2.28515	4.59743
Lysophosphatidylcholine	dm16:0	0.23169	0.246649	0.23917	0.278033	0.192557	0.235295	0.427488	0.548519	0.488003	1.8369	0.313574	1.07524
Lysophosphatidylcholine	16:0	385.083	59.2385	222.161	48.8264	74.721	61.7737	117.6	75.1053	96.3527	82.4046	69.8834	76.144
Lysophosphatidylcholine	t16:1n7	5.84517	0	2.92259	13.4931	0	6.74653	3.79393	0.234558	2.01424	9.40847	0	4.70424
Lysophosphatidylcholine	16:1n7	78.5939	49.4073	64.0006	64.4061	75.4307	69.9184	6.43527	44.4358	25.4356	2.24804	41.1919	21.72
Lysophosphatidylcholine	dm18:0	1.57979	1.23831	1.40905	0.844128	1.08216	0.963146	4.04735	1.14934	2.59834	2.72604	1.0501	1.88807
Lysophosphatidylcholine	dm18:1n9	0	0	0	0	0	0	10.6008	0	5.30038	2.32091	0	1.16045
Lysophosphatidylcholine	dm18:1n7	0	0	0	0	0	0	0	0	0	0	0	0
Lysophosphatidylcholine	18:0	251.458	24.9725	138.215	20.0059	29.3346	24.6702	124.311	38.7896	81.5501	58.5279	33.9052	46.2165
Lysophosphatidylcholine	t18:1n9	0	0	0	0	0	0	36.6219	0	18.3109	0	0	0
Lysophosphatidylcholine	18:1n9	1003.02	37.1113	520.064	59.4041	59.7973	59.6007	43.2527	30.9615	37.1071	23.7459	26.3938	25.0698
Lysophosphatidylcholine	18:1n7	128.343	0.81878	64.581	4.4047	2.04035	3.22253	0	2.21816	1.10908	5.31113	1.74622	3.52867
Lysophosphatidylcholine	t18:2n6	22.9936	0.906581	11.9501	0	0.883223	0.441611	2.13409	0.885135	1.50961	0	1.00003	0.500015
Lysophosphatidylcholine	18:2n6	624.06	25.2343	324.647	29.0126	54.2098	41.6112	0	30.5711	15.2856	0	24.4136	12.2068
Lysophosphatidylcholine	18:3n6	0	0	0	0	0	0	3.76846	0	1.88423	0	0	0
Lysophosphatidylcholine	18:3n3	68.636	1.31803	34.977	1.43131	2.83232	2.13181	0	1.44852	0.724261	0	1.34634	0.67317
Lysophosphatidylcholine	18:4n3	1.22501	0	0.612507	0.590921	0	0.295461	0.920866	0.259921	0.590393	0.342736	0	0.171368
Lysophosphatidylcholine	20:0	9.12728	0.751261	4.93927	2.6359	1.09628	1.86609	9.47482	1.10217	5.28849	5.75555	0.932876	3.34422
Lysophosphatidylcholine	20:1n15	0	0	0	0	0	0	0	0	0	0	0	0
Lysophosphatidylcholine	20:1n12	0	0	0	0	0	0	0	0	0	0	0	0
Lysophosphatidylcholine	20:1n9	7.98481	0	3.9924	1.96533	0	0.982663	0	0.0583663	0.0291832	3.14906	0.0853296	1.6172
Lysophosphatidylcholine	20:3n9	0.557962	0	0.278981	0	0.0644468	0.0322234	0.723935	0	0.361968	0.310605	0.223368	0.266987
Lysophosphatidylcholine	20:2n6	1.07756	0	0.538782	0.206755	0	0.103378	4.03689	0	2.01845	0	0.0513074	0.0256537
Lysophosphatidylcholine	20:3n6	0.831191	0.375118	0.603154	0	0.101797	0.0508983	2.39301	0.386208	1.38961	0.843072	0.271835	0.557453
Lysophosphatidylcholine	20:4n6	6.20217	2.77827	4.49022	3.4039	2.23664	2.82027	3.78405	5.32779	4.55592	2.76835	4.59613	3.68224
Lysophosphatidylcholine	20:3n3	0	0	0	17.8245	0	8.91223	0	0	0	0	0	0
Lysophosphatidylcholine	20:4n3	0	0	0	0	0	0	0	0	0	0	0	0
Lysophosphatidylcholine	20:5n3	0	0.126624	0.0633122	0	0	0	0	0	0	0	0	0
Lysophosphatidylcholine	22:0	8.1401	0.369621	4.25486	2.33684	0.303199	1.32002	3.8446	0.541726	2.19316	2.06281	0.415255	1.23903
Lysophosphatidylcholine	22:1n9	2.50739	0.0800001	1.29369	1.99286	0.523289	1.25807	0.767797	0.551608	0.659703	0	0.441556	0.220778
Lysophosphatidylcholine	22:2n6	0	0	0	0	0.0435214	0.0217607	0	0	0	0	0	0
Lysophosphatidylcholine	22:4n6	0	1.37705	0.688524	0	1.71838	0.859188	0	1.77287	0.886433	0	2.37866	1.18933
Lysophosphatidylcholine	22:5n6	0	0	0	0	0	0	0	0	0	0	0	0
Lysophosphatidylcholine	22:5n3	0	0.156282	0.078141	0	0.138976	0.0694882	0	0.222991	0.111496	0.153313	0.217586	0.185449
Lysophosphatidylcholine	22:6n3	0.742732	0.787636	0.765184	0.218092	0.11649	0.167291	0.696176	1.36679	1.03148	0	1.02231	0.511157
Lysophosphatidylcholine	24:0	2.77788	0.487727	1.6328	2.74969	0.570535	1.66011	17.1148	1.06051	9.08764	1.79478	0.574575	1.18468
Lysophosphatidylcholine	24:1n9	0	0	0	0	0	0	0	0.1514	0.0756999	0	0	0
Lysophosphatidylcholine	24:6n3	0	0	0	0	0	0	0	0	0	0	0	0
Phosphatidylcholine	14:0	395.472	298.584	347.028	306.073	214.352	260.212	390.596	209.353	299.974	156.187	238.916	197.551
Phosphatidylcholine	14:1n5	12.8373	11.5042	12.1708	10.3978	9.92525	10.1615	12.1774	6.30159	9.23948	22.5996	5.98451	14.292
Phosphatidylcholine	15:0	21.5258	12.034	16.7799	25.5567	20.9242	23.2405	20.5897	10.5601	15.5749	22.063	13.0187	17.5409
Phosphatidylcholine	dm16:0	19.4046	0	9.70228	10.3143	0	5.15717	23.7908	0.887085	12.3389	44.5822	3.14785	23.865
Phosphatidylcholine	16:0	1273.19	692.872	983.029	1167.19	771.848	969.517	1406.53	505.82	956.174	1131.93	713.413	922.67
Phosphatidylcholine	t16:1n7	75.6675	5.43128	40.5494	77.018	4.7491	40.8836	84.7816	1.40494	43.0933	63.0656	1.69522	32.3804
Phosphatidylcholine	16:1n7	2566.41	0	1283.21	2701.81	0	1350.91	3209.45	0	1604.73	1336.64	0	668.319
Phosphatidylcholine	dm18:0	5.78865	0	2.89432	5.65859	0	2.8293	19.1786	0	9.58931	7.30162	0	3.65081
Phosphatidylcholine	dm18:1n9	6.54052	0	3.27026	6.60556	0	3.30278	13.5999	0	6.79996	28.9306	0	14.4653
Phosphatidylcholine	dm18:1n7	4.02604	0	2.01302	0	0	0	0	0	0	0	0	0
Phosphatidylcholine	18:0	291.375	91.6213	191.498	220.56	85.621	153.091	300.591	65.3505	182.971	633.705	137.132	385.419
Phosphatidylcholine	t18:1n9	0	0	0	0	0	0	0	0	0	0	0	0
Phosphatidylcholine	18:1n9	1411.08	924.144	1167.61	1485.59	1102.07	1293.83	1553.22	495.079	1024.15	1914.01	611.658	1262.83
Phosphatidylcholine	18:1n7	76.3628	51.9868	64.1748	96.0899	86.0055	91.0477	129.871	67.1548	98.5128	138.233	81.2823	109.758
Phosphatidylcholine	t18:2n6	0	0	0	0	0	0	0	0	0	0	0	0
Phosphatidylcholine	18:2n6	1032.31	857.633	944.973	1130.87	1113	1121.94	1411.05	704.222	1057.64	1250.35	823.777	1037.06
Phosphatidylcholine	18:3n6	6.17553	0	3.08777	6.15861	0	3.0793	4.56817	0	2.28408	6.40054	0	3.20027
Phosphatidylcholine	18:3n3	55.4379	46.0706	50.7542	66.21	59.278	62.744	66.3712	36.3016	51.3364	196.57	39.8015	118.186
Phosphatidylcholine	18:4n3	6.70252	0.147398	3.42496	6.7178	0.600851	3.65932	7.19593	0	3.59797	17.1001	0	8.55003
Phosphatidylcholine	20:0	8.18501	3.73361	5.95931	7.85149	5.88806	6.86977	7.54557	0	3.77278	17.6334	2.2302	9.93182
Phosphatidylcholine	20:1n15	0	0	0	0	0	0	0	0	0	0	0	0
Phosphatidylcholine	20:1n12	0	0	0	0	0	0	0	0	0	0	0	0
Phosphatidylcholine	20:1n9	10.9564	6.62775	8.79208	5.25629	7.61517	6.43573	12.7128	3.11272	7.91278	32.9762	4.57744	18.7768
Phosphatidylcholine	20:3n9	7.26259	0	3.63129	10.6715	0	5.33575	3.28292	0	1.64146	7.73131	0.85751	4.29441
Phosphatidylcholine	20:2n6	6.15505	1.44001	3.79753	3.44128	1.85505	2.64816	4.7807	0	2.39035	9.06716	2.32487	5.69601
Phosphatidylcholine	20:3n6	46.661	1.2724	23.9667	31.9619	0	15.9809	45.432	0	22.716	190.379	12.8445	101.612
Phosphatidylcholine	20:4n6	175.329	6.68672	91.008	68.287	4.37915	36.3331	114.451	9.73581	62.0936	420.138	71.4977	245.818
Phosphatidylcholine	20:3n3	3.90853	0	1.95426	0	0	0	9.27864	0	4.63932	0	0	0
Phosphatidylcholine	20:4n3	5.00916	0	2.50458	0	0	0	4.47637	0	2.23818	9.92441	0	4.96221
Phosphatidylcholine	20:5n3	7.65829	0	3.82914	6.02832	0	3.01416	4.37919	0	2.1896	10.6481	2.77499	6.71154
Phosphatidylcholine	22:0	4.70695	0.43183	2.56939	4.00255	0.958844	2.4807	3.91035	0.522858	2.2166	15.8713	0.669763	8.27053
Phosphatidylcholine	22:1n9	5.28614	1.64862	3.46738	4.6094	0.754398	2.6819	3.803	0	1.9015	7.1714	0.426275	3.79884
Phosphatidylcholine	22:2n6	0	0	0	11.3846	0	5.69229	6.98595	0	3.49298	55.2218	0	27.6109
Phosphatidylcholine	22:4n6	0	0	0	0	0	0	6.29596	0.190497	3.24323	0	3.3113	1.65565
Phosphatidylcholine	22:5n6	0	0	0	0	0	0	0	0	0	0	0	0
Phosphatidylcholine	22:5n3	12.3327	0	6.16636	5.75855	0	2.87928	6.2296	0.490818	3.36021	14.6241	5.29702	9.96056
Phosphatidylcholine	22:6n3	25.776	0.690597	13.2333	13.1248	0	6.56239	44.1714	2.02225	23.0969	91.8804	13.5768	52.7286
Phosphatidylcholine	24:0	3.90291	0.976731	2.43982	0	0.727996	0.363998	7.24555	1.56704	4.4063	15.593	1.25869	8.42584
Phosphatidylcholine	24:1n9	5.59447	0.268828	2.93165	0	0	0	6.41933	0	3.20967	15.9065	0	7.95325
Phosphatidylcholine	24:6n3	0	0	0	0	0	0	0	0	0	0	0	0
Phosphatidylethanolamine	14:0	662.157	45.1574	353.657	479.797	13.2787	246.538	522.552	18.5339	270.543	498.606	23.142	260.874
Phosphatidylethanolamine	14:1n5	26.1343	37.7932	31.9638	21.7224	47.9232	34.8228	35.8891	30.8779	33.3835	12.5933	34.4015	23.4974
Phosphatidylethanolamine	15:0	46.1396	4.88432	25.512	54.7587	5.50782	30.1333	34.8026	7.16178	20.9822	50.7724	4.88476	27.8286
Phosphatidylethanolamine	dm16:0	0.742877	65.2058	32.9744	9.13316	74.7044	41.9188	19.984	40.6218	30.3029	0.492662	43.4929	21.9928
Phosphatidylethanolamine	16:0	4217.11	2678.39	3447.75	4363.61	3097.3	3730.45	4175.92	1818.9	2997.41	3865.16	2074.13	2969.64
Phosphatidylethanolamine	t16:1n7	156.115	0	78.0574	143.701	0	71.8503	129.611	0	64.8055	118.25	0	59.1249
Phosphatidylethanolamine	16:1n7	8269.44	0	4134.72	7966.37	0	3983.19	8725.14	48.9206	4387.03	7319.47	0	3659.73
Phosphatidylethanolamine	dm18:0	40.7074	42.9718	41.8396	29.2367	50.923	40.0798	28.0693	25.016	26.5427	35.976	31.9773	33.9766
Phosphatidylethanolamine	dm18:1n9	7.71624	0	3.85812	91.4035	0	45.7018	2.24593	0	1.12297	0	0	0
Phosphatidylethanolamine	dm18:1n7	0	0	0	0	0	0	0.331591	0	0.165795	0	0	0
Phosphatidylethanolamine	18:0	639.978	477.024	558.501	531.499	448.902	490.201	585.66	292.161	438.911	509.694	336.56	423.127
Phosphatidylethanolamine	t18:1n9	0	0	0	0	0	0	0	0	0	0	0	0
Phosphatidylethanolamine	18:1n9	8833.8	6922.49	7878.14	8963.39	7744.63	8354.01	8667.5	4235.34	6451.42	7582.81	5050.2	6316.5
Phosphatidylethanolamine	18:1n7	216.432	0	108.216	311.889	0	155.944	275.437	0	137.718	256.815	0	128.408
Phosphatidylethanolamine	t18:2n6	0	0	0	15.3686	0	7.6843	0	0	0	0	0	0
Phosphatidylethanolamine	18:2n6	4005.05	3764.99	3885.02	4241.63	4328.39	4285.01	4754.45	2674.24	3714.34	4413.6	3094.32	3753.96
Phosphatidylethanolamine	18:3n6	0	0	0	16.3077	0	8.15386	1.50592	0	0.752961	2.05162	0	1.02581
Phosphatidylethanolamine	18:3n3	376.583	0	188.291	365.956	0	182.978	480.431	0	240.216	417.211	0	208.605
Phosphatidylethanolamine	18:4n3	15.5671	1.99199	8.77955	15.2245	2.0667	8.64562	7.85851	0	3.92926	7.48132	2.44857	4.96494
Phosphatidylethanolamine	20:0	41.417	0	20.7085	50.9358	0	25.4679	28.3051	15.709	22.007	21.295	0	10.6475
Phosphatidylethanolamine	20:1n15	0	0	0	0	0	0	0	0	0	0	0	0
Phosphatidylethanolamine	20:1n12	0	0	0	0	0	0	0	0	0	0	0	0
Phosphatidylethanolamine	20:1n9	18.3613	39.31	28.8356	17.0603	42.8742	29.9673	0	16.9606	8.48032	0	22.2289	11.1144
Phosphatidylethanolamine	20:3n9	72.2041	0	36.1021	71.4608	0	35.7304	1.12742	0	0.563708	0	0	0
Phosphatidylethanolamine	20:2n6	8.28494	7.55705	7.921	7.2084	10.8871	9.04774	1.24745	3.41691	2.33218	3.83393	4.5896	4.21176
Phosphatidylethanolamine	20:3n6	9.9472	2.55154	6.24937	5.74112	1.85632	3.79872	0.621151	0.890714	0.755933	6.05333	0	3.02667
Phosphatidylethanolamine	20:4n6	22.0881	8.91906	15.5036	7.48367	5.72495	6.60431	43.347	21.231	32.289	9.15218	8.1831	8.66764
Phosphatidylethanolamine	20:3n3	9.75737	0.631042	5.19421	6.16474	0.821337	3.49304	0.958758	0	0.479379	3.35784	0.784722	2.07128
Phosphatidylethanolamine	20:4n3	13.1812	0.611827	6.89652	14.2848	0	7.14239	0.650919	0	0.32546	3.35025	0.232515	1.79138
Phosphatidylethanolamine	20:5n3	5.95237	1.57389	3.76313	0	1.41178	0.705892	2.17858	0.857815	1.5182	3.39888	1.0767	2.23779
Phosphatidylethanolamine	22:0	10.2127	2.55391	6.3833	5.6022	3.49713	4.54966	1.00467	2.76339	1.88403	6.06491	2.0952	4.08006
Phosphatidylethanolamine	22:1n9	9.43071	0.364107	4.89741	5.95554	3.59024	4.77289	0.722722	0.469841	0.596281	3.45747	0.941914	2.19969
Phosphatidylethanolamine	22:2n6	0	0	0	6.00607	0.223404	3.11474	0.385701	0	0.19285	3.8775	0.150131	2.01382
Phosphatidylethanolamine	22:4n6	0	0.159898	0.0799492	0	0.509967	0.254984	0.382711	0	0.191356	0	0	0
Phosphatidylethanolamine	22:5n6	0	0	0	0	0	0	0	0	0	0	0	0
Phosphatidylethanolamine	22:5n3	0.737552	0.818875	0.778214	11.9436	0.359406	6.15151	2.21163	1.22069	1.71616	3.10402	0.836767	1.97039
Phosphatidylethanolamine	22:6n3	3.39765	1.52868	2.46317	9.33754	0.198708	4.76812	69.9327	7.73047	38.8316	4.14004	0.766869	2.45345
Phosphatidylethanolamine	24:0	1.53155	1.45309	1.49232	0	0.211122	0.105561	1.57011	1.03477	1.30244	2.31496	1.74684	2.0309
Phosphatidylethanolamine	24:1n9	0	0	0	0	0	0	0	0	0	0	0.405058	0.202529
Phosphatidylethanolamine	24:6n3	0	0	0	0	0	0	0	0	0	0	0	0
Phosphatidylserine	14:0	79.9946	44.7894	62.392	51.3343	38.4514	44.8928	27.0966	63.2845	45.1905	133.952	31.7226	82.837
Phosphatidylserine	14:1n5	0	0	0	2.72163	0	1.36082	0.986226	0	0.493113	10.6217	0	5.31087
Phosphatidylserine	15:0	19.944	199.045	109.495	13.0244	191.429	102.227	4.98574	155.125	80.0555	25.9982	133.544	79.771
Phosphatidylserine	dm16:0	0	11.9608	5.98042	0	4.29264	2.14632	0	1.71294	0.85647	0	4.06382	2.03191
Phosphatidylserine	16:0	699.161	1873.53	1286.34	303.097	1920.76	1111.93	265.81	2062.49	1164.15	709.212	1475.81	1092.51
Phosphatidylserine	t16:1n7	22.1422	11.8917	17.0169	16.5049	3.10345	9.80419	8.13457	9.54685	8.84071	31.251	4.8792	18.0651
Phosphatidylserine	16:1n7	642.824	3108.36	1875.59	732.18	3467.54	2099.86	404.439	3636.64	2020.54	1545.3	2527.32	2036.31
Phosphatidylserine	dm18:0	0	6.65119	3.32559	0	5.54944	2.77472	0	4.16049	2.08025	0	6.24613	3.12307
Phosphatidylserine	dm18:1n9	9.37843	0	4.68922	7.44049	0	3.72025	3.15173	68.564	35.8579	0	0	0
Phosphatidylserine	dm18:1n7	0	20.9468	10.4734	0	7.06581	3.53291	0	20.5867	10.2933	0	27.8917	13.9458
Phosphatidylserine	18:0	209.27	810.184	509.727	120.233	706.569	413.401	106.189	942.056	524.122	305.479	613.929	459.704
Phosphatidylserine	t18:1n9	0	0	0	0	0	0	0	0	0	0	0	0
Phosphatidylserine	18:1n9	909.281	4687.26	2798.27	1008.93	5554.52	3281.73	749.099	4190.15	2469.62	1587.99	3915.9	2751.95
Phosphatidylserine	18:1n7	29.2147	270.504	149.86	41.2575	498.1	269.679	42.5877	86.2526	64.4201	56.8017	349.775	203.289
Phosphatidylserine	t18:2n6	0	2.69463	1.34732	0	2.69421	1.34711	0	4.72149	2.36074	0	0.938937	0.469469
Phosphatidylserine	18:2n6	381.813	1964.08	1172.95	397.813	2633.82	1515.82	339.34	2146.33	1242.84	757.847	1656.33	1207.09
Phosphatidylserine	18:3n6	0	3.63796	1.81898	0	1.17548	0.587738	0	1.30496	0.652479	0	2.78632	1.39316
Phosphatidylserine	18:3n3	91.2133	173.451	132.332	72.5414	206.974	139.758	97.5252	80.2549	88.89	112.172	164.791	138.482
Phosphatidylserine	18:4n3	0	0.558764	0.279382	3.964	43.5189	23.7415	0	1.78321	0.891603	0	41.6817	20.8409
Phosphatidylserine	20:0	36.268	28.9952	32.6316	25.4954	63.7796	44.6375	15.7686	6.42866	11.0986	34.2403	13.86	24.0502
Phosphatidylserine	20:1n15	0	0	0	0	0	0	0	0	0	0	0	0
Phosphatidylserine	20:1n12	0	0	0	0	0	0	0	0	0	0	0	0
Phosphatidylserine	20:1n9	7.94656	14.8926	11.4196	6.77531	6.84509	6.8102	7.23076	3.36014	5.29545	12.6841	4.61859	8.65132
Phosphatidylserine	20:3n9	14.2686	0	7.13428	14.3991	0	7.19957	0	2.89185	1.44593	0	0	0
Phosphatidylserine	20:2n6	0	32.1515	16.0758	2.43638	22.2622	12.3493	0	24.1747	12.0874	0	20.8004	10.4002
Phosphatidylserine	20:3n6	6.81716	3.60093	5.20905	5.06336	2.51651	3.78993	0	4.42283	2.21142	0	3.85914	1.92957
Phosphatidylserine	20:4n6	9.02473	57.0708	33.0478	5.96448	63.1002	34.5323	6.39591	100.053	53.2244	12.4014	86.3021	49.3518
Phosphatidylserine	20:3n3	0	0	0	3.95665	0	1.97833	2.2797	0	1.13985	0	0	0
Phosphatidylserine	20:4n3	0	2.54788	1.27394	0	3.81934	1.90967	0	2.05419	1.02709	0	6.5334	3.2667
Phosphatidylserine	20:5n3	0	4.37175	2.18588	0	4.19762	2.09881	1.78774	7.39548	4.59161	0	4.11565	2.05783
Phosphatidylserine	22:0	7.60109	3.35678	5.47893	1.74755	8.05501	4.90128	2.55281	2.92162	2.73722	9.5564	9.84977	9.70308
Phosphatidylserine	22:1n9	0	22.6589	11.3294	0	26.3648	13.1824	2.97348	10.593	6.78322	8.36961	29.0565	18.7131
Phosphatidylserine	22:2n6	0	6.06998	3.03499	0	2.26303	1.13152	0	4.27691	2.13845	0	2.73959	1.36979
Phosphatidylserine	22:4n6	0	3.2263	1.61315	0	1.44988	0.724939	0	6.68644	3.34322	0	6.00463	3.00231
Phosphatidylserine	22:5n6	0	0	0	0	0	0	0	0	0	0	0	0
Phosphatidylserine	22:5n3	0	11.881	5.9405	0	6.40881	3.20441	2.38247	10.8395	6.61099	11.0564	10.3896	10.723
Phosphatidylserine	22:6n3	0	33.1136	16.5568	0	42.576	21.288	6.44434	52.2857	29.365	13.9717	34.4518	24.2118
Phosphatidylserine	24:0	8.47902	7.35259	7.9158	0	29.1325	14.5662	0	46.5967	23.2984	0	34.8756	17.4378
Phosphatidylserine	24:1n9	0	9.99736	4.99868	0	7.26078	3.63039	0	8.80988	4.40494	0	5.92612	2.96306
Phosphatidylserine	24:6n3	0	0	0	0	0	0	0	0	0	0	0	0
Sphingomyelin	14:0	19.1961	45.1415	32.1688	13.5935	38.0407	25.8171	39.8207	30.6869	35.2538	27.4696	53.6594	40.5645
Sphingomyelin	14:1n5	0	6.73425	3.36713	1.93238	5.16654	3.54946	0	6.44986	3.22493	10.8478	8.77953	9.81364
Sphingomyelin	15:0	19.4323	16.9075	18.1699	10.6642	15.6226	13.1434	23.1716	7.30484	15.2382	16.0359	20.1436	18.0898
Sphingomyelin	dm16:0	2.55145	1.38594	1.9687	2.48167	0	1.24083	7.48572	2.40889	4.94731	26.4195	0	13.2098
Sphingomyelin	16:0	90.6184	229.216	159.917	56.2502	205.565	130.908	281.779	149.742	215.76	143.483	242.413	192.948
Sphingomyelin	t16:1n7	16.733	4.03888	10.3859	10.7274	0	5.36368	23.2736	4.63999	13.9568	17.7074	23.6194	20.6634
Sphingomyelin	16:1n7	42.0299	112.677	77.3536	35.8101	107.516	71.6631	54.4495	54.7919	54.6207	43.5768	112.921	78.2487
Sphingomyelin	dm18:0	0	12.5515	6.27576	0	3.32583	1.66292	0	4.76709	2.38354	0	4.52512	2.26256
Sphingomyelin	dm18:1n9	0	0	0	0	0	0	0	0	0	0	13.7213	6.86064
Sphingomyelin	dm18:1n7	0	0	0	0	0.514506	0.257253	0	1.61127	0.805637	0	0	0
Sphingomyelin	18:0	36.9855	120.2	78.5929	27.8464	98.2195	63.0329	211.355	87.2649	149.31	79.9516	118.737	99.3442
Sphingomyelin	t18:1n9	0	0	0	0	0	0	0	0	0	0	0	0
Sphingomyelin	18:1n9	52.5731	102.491	77.5322	43.3692	101.945	72.6573	271.689	41.3549	156.522	94.6102	90.4816	92.5459
Sphingomyelin	18:1n7	4.13094	4.21882	4.17488	3.13935	3.19455	3.16695	13.5581	3.03519	8.29665	5.14669	4.70376	4.92522
Sphingomyelin	t18:2n6	2.03687	0	1.01843	5.6035	0	2.80175	0	0	0	24.3491	0	12.1746
Sphingomyelin	18:2n6	40.3868	61.8421	51.1145	20.264	67.0821	43.6731	179.846	32.4785	106.162	40.0545	68.5493	54.3019
Sphingomyelin	18:3n6	0	2.71033	1.35517	0	2.30785	1.15392	0	0	0	0	3.22898	1.61449
Sphingomyelin	18:3n3	5.85669	9.96212	7.9094	2.53144	9.65731	6.09438	9.38971	3.76946	6.57959	3.30107	10.4302	6.86563
Sphingomyelin	18:4n3	6.16593	1.56516	3.86555	2.74438	1.21662	1.9805	6.16937	0.917053	3.54321	5.69461	2.24866	3.97164
Sphingomyelin	20:0	7.14252	4.90358	6.02305	4.33191	6.13376	5.23283	21.0768	3.81978	12.4483	7.48494	8.90266	8.1938
Sphingomyelin	20:1n15	0	0	0	0	0	0	0	0	0	0	0	0
Sphingomyelin	20:1n12	0	0	0	0	0	0	0	0	0	0	0	0
Sphingomyelin	20:1n9	0	4.99085	2.49542	0	5.04723	2.52361	0	3.28876	1.64438	0	5.52933	2.76467
Sphingomyelin	20:3n9	0	1.5254	0.762699	0	2.6489	1.32445	0	1.96894	0.984469	11.3642	2.01546	6.68982
Sphingomyelin	20:2n6	1.59158	0	0.795791	0	0	0	0	0	0	37.8481	0	18.924
Sphingomyelin	20:3n6	0	2.3833	1.19165	2.13602	6.64293	4.38947	28.1106	1.90386	15.0072	11.143	2.20421	6.67361
Sphingomyelin	20:4n6	6.674	11.7158	9.19488	2.47961	7.76638	5.12299	26.3561	8.36487	17.3605	14.2335	17.6349	15.9342
Sphingomyelin	20:3n3	0	0	0	0	0	0	0	0	0	0	0	0
Sphingomyelin	20:4n3	3.38966	0	1.69483	2.62166	0	1.31083	44.0499	0	22.025	40.953	0	20.4765
Sphingomyelin	20:5n3	5.84508	0	2.92254	4.10035	7.81984	5.96009	0	0	0	0	5.10759	2.5538
Sphingomyelin	22:0	19.2841	3.14648	11.2153	8.00221	3.02486	5.51353	39.1472	1.81847	20.4828	26.1338	14.2308	20.1823
Sphingomyelin	22:1n9	7.29531	15.491	11.3932	2.69049	7.37951	5.035	18.0109	0	9.00543	6.03195	8.12569	7.07882
Sphingomyelin	22:2n6	6.51729	0	3.25864	3.77977	0	1.88988	6.68591	0	3.34295	0	0	0
Sphingomyelin	22:4n6	0	0	0	0	0	0	0	0	0	0	0	0
Sphingomyelin	22:5n6	0	0	0	0	0	0	0	0	0	0	0	0
Sphingomyelin	22:5n3	0	0	0	16.7323	0	8.36615	0	0	0	54.9828	0	27.4914
Sphingomyelin	22:6n3	51.3799	3.01867	27.1993	7.67204	1.57065	4.62135	78.0037	3.40967	40.7067	21.6406	3.87636	12.7585
Sphingomyelin	24:0	15.5811	0	7.79054	11.948	0	5.97399	50.5974	0	25.2987	30.4116	0	15.2058
Sphingomyelin	24:1n9	18.9983	0	9.49917	11.0689	0	5.53443	56.9093	0	28.4546	36.7451	0	18.3726
Sphingomyelin	24:6n3	0	0	0	0	0	0	0	0	0	0	0	0
Triacylglycerol	14:0	32797.9	26444.8	29621.4	26372	25347.8	25859.9	40443.6	17647.5	29045.5	25502.9	19968	22735.4
Triacylglycerol	14:1n5	1644.91	1759.11	1702.01	1830.45	2271.48	2050.97	2330.01	1176.98	1753.49	1835.5	1613.9	1724.7
Triacylglycerol	15:0	143.427	157.515	150.471	169.362	237.402	203.382	176.613	113.036	144.824	175.33	116.024	145.677
Triacylglycerol	dm16:0	4.26134	8.72044	6.49089	0	5.01389	2.50695	6.1607	11.6199	8.89028	0	6.81546	3.40773
Triacylglycerol	16:0	13914.1	9127.05	11520.6	10545.9	10070.4	10308.2	15302.3	5327.27	10314.8	13199.1	6090	9644.55
Triacylglycerol	t16:1n7	785.576	95.4895	440.533	716.359	114.853	415.606	1460.58	34.8539	747.715	957.685	93.4857	525.585
Triacylglycerol	16:1n7	16795.8	14176.6	15486.2	17346.8	19114.5	18230.7	23951.7	7715	15833.3	17346	10298.2	13822.1
Triacylglycerol	dm18:0	0	0	0	0	0	0	13.743	0	6.87151	0	0	0
Triacylglycerol	dm18:1n9	0	1.75418	0.87709	0	0.913532	0.456766	8.4801	0.336359	4.40823	18.2445	0.143715	9.19413
Triacylglycerol	dm18:1n7	0	0	0	0	0	0	44.1276	0	22.0638	49.32	0	24.66
Triacylglycerol	18:0	618.965	630.423	624.694	420.809	475.582	448.195	394.052	239.507	316.78	387.19	202.148	294.669
Triacylglycerol	t18:1n9	0	0	0	0	0	0	0	0	0	0	0	0
Triacylglycerol	18:1n9	8988.88	6130.97	7559.92	7799.24	7243.47	7521.36	9764.93	1817.41	5791.17	8261.51	2616.91	5439.21
Triacylglycerol	18:1n7	168.213	222.085	195.149	209.809	333.432	271.62	162.4	104.682	133.541	143.87	102.028	122.949
Triacylglycerol	t18:2n6	0	5.36213	2.68107	0	0.826726	0.413363	0	0.815943	0.407971	0	2.37758	1.18879
Triacylglycerol	18:2n6	666.902	664.069	665.485	918.435	950.623	934.529	902.602	294.198	598.4	817.303	259.901	538.602
Triacylglycerol	18:3n6	0	38.3304	19.1652	0	21.937	10.9685	0	75.4602	37.7301	0	25.2573	12.6286
Triacylglycerol	18:3n3	105.732	0	52.8658	74.67	0	37.335	130.619	0	65.3093	141.953	0	70.9767
Triacylglycerol	18:4n3	26.5324	2.01165	14.272	12.0033	3.61149	7.8074	24.5902	29.7612	27.1757	26.9204	27.9779	27.4492
Triacylglycerol	20:0	89.396	99.5791	94.4875	42.3855	138.064	90.2249	51.9603	40.5629	46.2616	51.5856	35.1803	43.383
Triacylglycerol	20:1n15	0	0	0	0	0	0	0	0	0	0	0	0
Triacylglycerol	20:1n12	0	0	0	0	0	0	0	0	0	0	0	0
Triacylglycerol	20:1n9	17.8961	22.6382	20.2671	11.2033	28.5673	19.8853	0	65.8466	32.9233	0	0	0
Triacylglycerol	20:3n9	25.0351	0.686208	12.8606	17.4519	0.497153	8.97455	45.5693	0	22.7847	49.9531	0.206072	25.0796
Triacylglycerol	20:2n6	0	2.71763	1.35882	3.79539	3.16342	3.4794	15.0026	8.707	11.8548	0	1.53186	0.765929
Triacylglycerol	20:3n6	0	0.419918	0.209959	5.31723	0	2.65862	14.3869	0.499755	7.44335	0	0	0
Triacylglycerol	20:4n6	18.6091	18.5409	18.575	14.5306	12.9585	13.7446	19.8929	18.4341	19.1635	23.7604	14.7146	19.2375
Triacylglycerol	20:3n3	14.7644	0	7.3822	2.55477	0	1.27738	6.55945	0	3.27972	12.7906	0	6.39532
Triacylglycerol	20:4n3	5.80863	3.88557	4.8471	0.71955	5.0029	2.86123	10.3245	14.7415	12.533	15.6365	0	7.81823
Triacylglycerol	20:5n3	2.0269	0	1.01345	2.60215	0.510962	1.55656	8.06054	1.45905	4.7598	10.5218	0.167742	5.34477
Triacylglycerol	22:0	63.2154	13.4428	38.3291	9.18456	7.90196	8.54326	47.8188	10.9973	29.4081	34.8657	6.61659	20.7412
Triacylglycerol	22:1n9	0	11.5452	5.77261	6.1822	5.07815	5.63018	42.0063	5.3382	23.6723	0	4.73582	2.36791
Triacylglycerol	22:2n6	0	0.215367	0.107683	0	0	0	0	0	0	0	0	0
Triacylglycerol	22:4n6	38.6698	0	19.3349	0	0	0	142.725	0	71.3625	116.668	0	58.3338
Triacylglycerol	22:5n6	0	0	0	0	0	0	0	0	0	0	0	0
Triacylglycerol	22:5n3	33.9782	16.711	25.3446	7.68487	7.02695	7.35591	11.7971	0	5.89856	0	0	0
Triacylglycerol	22:6n3	35.9463	1.04455	18.4954	21.2795	0	10.6397	13.4924	1.94347	7.71791	0	1.33427	0.667136
Triacylglycerol	24:0	0	0	0	0	8.57786	4.28893	0	10.6752	5.33762	0	3.85294	1.92647
Triacylglycerol	24:1n9	0	0	0	0	1.00012	0.500062	0	0	0	0	14.4589	7.22945
Triacylglycerol	24:6n3	0	0	0	0	0	0	0	0	0	0	0	0
